# Supplementary material for: Shared ecological traits influence shape of the skeleton in flatfishes (Pleuronectiformes)
Source: PeerJ. 2020 Apr 3;8:e8919. doi: 10.7717/peerj.8919 (PMC7134016; doi:10.7717/peerj.8919)
Supplement: Supplemental Information 10 — The genomic phylogeny was mapped onto the three dimensional morphospace for PCs 1, 2 and 3. Colors correlate to distinct clades. [file peerj-08-8919-s010.zip]

Archive with 2 entries (2 files):
- Supplemental Figure S6.html
- __MACOSX/._Supplemental Figure S6.html
