# Supplementary material for: Shared ecological traits influence shape of the skeleton in flatfishes (Pleuronectiformes)
Source: PeerJ. 2020 Apr 3;8:e8919. doi: 10.7717/peerj.8919 (PMC7134016; doi:10.7717/peerj.8919)
Supplement: Supplemental Information 11 — The genomic phylogeny was mapped onto the morphospace with the z-axis depicting time in millions of years. The two-dimensional morphospace is represented as a shadow at the bottom. [file peerj-08-8919-s011.zip]

Archive with 2 entries (2 files):
- Supplemental Figure S7.html
- __MACOSX/._Supplemental Figure S7.html
